# Supplementary material for: A Novel COL4A5 Pathogenic Variant Joins the Dots in a Family with a Synchronous Diagnosis of Alport Syndrome and Polycystic Kidney Disease
Source: Genes (Basel). 2024 May 8;15(5):597. doi: 10.3390/genes15050597 (PMC11121527; doi:10.3390/genes15050597)
Supplement: Supplementary file 1 [file genes-15-00597-s001.zip]

Archive with 1 entries (1 files):
- genes-2965296-supplementary.xlsx
