# Supplementary material for: A Novel COL4A5 Pathogenic Variant Joins the Dots in a Family with a Synchronous Diagnosis of Alport Syndrome and Polycystic Kidney Disease
Source: Genes (Basel). 2024 May 8;15(5):597. doi: 10.3390/genes15050597 (PMC11121527; doi:10.3390/genes15050597)
Supplement: Supplementary file 1 [file genes-15-00597-s001.zip › genes-2965296-supplementary.xlsx]

## Sheet: Foglio1
Gene	Locus	Genotype	Variant		rsID	Transcript (hg38)	Classification (ACMG)	ClinVar	Allele Frequency in the General Population		Conservation Scores
			cDNA	Protein					gnomAD	HGVD	phyloP100
COL4A5	ChrX:107829905	Het	c.1095dup	p.(Leu366ValfsTer45)	-	NM_000495.5	C4	-	-	-	8389
